# Supplementary material for: Nurses’ knowledge, attitudes, and practices in pressure ulcer prevention in intensive care units: associations with burnout
Source: PeerJ. 2026 May 14;14:e21250. doi: 10.7717/peerj.21250 (PMC13180348; doi:10.7717/peerj.21250)
Supplement: Supplemental Information 1 [file peerj-14-21250-s001.zip › data.xlsx]

## Sheet: data
Age	Gender	maritalstatus	education	experienceyears	trainingcourses	shifthrs	sleephrs	hrperweekwor	coursesnumber	VAR00006	k.1.pre	k.2.pre	k.3.pre	k.4.pre	k.5.pre	k.6.pre	k.7.pre	SS3.pre	k.8.pre	k.9.pre	k.10.pre	SS4.pre	k.11.pre	k.12.pre	k.13.pre	SS5.pre	k.14.pre	k.15.pre	k.16.pre	k.17.pre	SS6.pre	k.18.pre	k.19.pre	SS7.pre	k.20.pre	k.21.pre	k.22.pre	k.23.pre	k.24.pre	k.25.pre	k.26.pre	k.27.pre	k.28.pre	k.29.pre	k.30.pre	k.31.pre	k.32.pre	k.33.pre	SS8.pre
4	2	1	1	4	2	1	1	1	0	#NULL!	0	0	0	0	1	0	0	0.2	0	1	0	0.333333	0	1	1	0.666667	0	1	0	1	0.5	1	0	0.5	1	0	1	0	0	1	1	0	0	0	1	0	0	0	0.357143
4	2	1	1	4	2	1	1	2	0	#NULL!	0	0	0	0	0	1	0	0.2	0	0	0	0	0	1	0	0.333333	0	1	0	0	0.25	0	1	0.5	0	1	0	0	1	0	0	0	0	0	0	1	0	0	0.214286
4	2	4	2	4	1	1	2	3	1	#NULL!	1	1	0	0	0	1	0	0.2	1	0	0	0.333333	0	0	1	0.333333	1	1	1	1	1	0	1	0.5	1	0	0	1	0	1	0	0	1	1	1	0	1	1	0.571429
3	2	1	1	4	2	1	1	2	0	#NULL!	0	0	1	0	0	0	0	0.2	0	1	0	0.333333	0	1	1	0.666667	0	1	1	1	0.75	0	0	0	1	1	0	1	1	0	0	0	0	0	1	0	1	1	0.5
2	2	2	2	3	2	1	1	2	0	#NULL!	0	0	0	1	1	1	0	0.6	1	0	0	0.333333	1	0	1	0.666667	0	0	0	1	0.25	1	1	1	0	0	0	1	1	1	0	1	0	0	0	1	0	0	0.357143
2	2	1	1	4	2	1	2	3	0	#NULL!	0	0	1	1	0	1	0	0.6	1	0	0	0.333333	0	1	1	0.666667	1	1	1	1	1	0	1	0.5	1	1	1	1	1	0	1	0	1	1	1	0	1	0	0.714286
2	1	1	2	3	2	1	2	3	0	#NULL!	0	0	0	0	1	1	1	0.6	1	0	1	0.666667	0	1	1	0.666667	1	1	1	0	0.75	1	1	1	1	0	1	1	0	1	0	0	0	0	1	1	1	1	0.571429
3	2	1	1	4	2	0	2	3	0	#NULL!	1	0	0	1	0	1	0	0.4	0	0	0	0	0	1	0	0.333333	0	1	0	0	0.25	1	1	1	0	1	0	0	1	0	1	1	0	0	1	0	0	1	0.428571
2	1	1	2	3	2	1	2	2	0	#NULL!	0	0	0	0	0	0	0	0	1	0	0	0.333333	1	0	1	0.666667	0	0	1	1	0.5	1	0	0.5	1	0	1	1	1	0	0	1	1	0	1	0	0	0	0.5
2	1	2	2	3	2	1	1	3	0	#NULL!	0	0	1	0	0	0	0	0.2	1	1	0	0.666667	0	1	1	0.666667	1	1	1	1	1	1	1	1	1	1	0	0	0	1	0	0	0	0	0	1	1	0	0.357143
2	1	2	2	3	2	1	2	3	0	#NULL!	0	1	1	0	0	0	1	0.4	0	0	0	0	0	1	0	0.333333	1	1	1	0	0.75	1	0	0.5	0	0	1	1	1	0	1	1	0	0	0	0	0	0	0.357143
2	2	1	2	3	2	1	2	3	0	#NULL!	0	0	1	1	1	0	1	0.8	1	0	0	0.333333	0	1	1	0.666667	1	1	1	1	1	0	1	0.5	1	1	1	1	0	1	0	0	0	1	0	0	0	1	0.5
3	2	1	1	4	2	1	2	3	0	#NULL!	1	0	0	0	1	0	0	0.2	0	0	0	0	1	1	1	1	1	1	1	1	1	0	0	0	1	1	1	0	0	1	0	0	1	0	0	0	0	0	0.357143
4	2	1	2	4	1	1	2	3	1	#NULL!	0	0	1	0	1	0	0	0.4	0	0	0	0	0	1	1	0.666667	0	0	1	1	0.5	1	1	1	1	0	0	1	1	0	0	1	0	0	0	0	1	1	0.428571
2	2	1	1	3	2	1	1	3	0	#NULL!	0	1	1	0	1	0	0	0.4	1	0	0	0.333333	0	0	0	0	0	0	1	0	0.25	1	1	1	0	1	0	0	0	0	1	0	0	0	1	1	0	0	0.285714
3	2	4	2	4	1	1	1	3	2	#NULL!	0	0	0	0	0	1	0	0.2	0	0	0	0	0	1	1	0.666667	0	1	0	1	0.5	1	0	0.5	1	0	1	0	1	1	0	0	1	1	1	1	0	0	0.571429
3	2	1	1	4	2	1	2	3	0	#NULL!	0	0	0	0	0	1	0	0.2	0	0	0	0	0	1	1	0.666667	0	1	0	0	0.25	0	1	0.5	1	0	1	1	1	0	0	1	0	0	1	0	0	1	0.5
3	2	1	1	4	1	1	1	3	0	#NULL!	0	0	0	0	0	1	0	0.2	0	0	0	0	0	0	0	0	1	1	1	0	0.75	1	1	1	0	1	0	0	0	0	0	0	1	0	1	0	0	0	0.214286
3	2	2	1	4	2	1	1	3	0	#NULL!	0	1	1	0	0	0	0	0.2	0	0	1	0.333333	0	1	1	0.666667	0	1	1	1	0.75	1	0	0.5	1	0	0	0	1	1	1	0	0	1	1	1	1	0	0.571429
4	2	1	1	4	2	1	2	3	0	#NULL!	0	0	0	0	0	0	0	0	0	0	1	0.333333	0	0	1	0.333333	0	1	0	1	0.5	0	1	0.5	1	1	0	0	1	1	0	1	0	0	0	0	0	0	0.357143
2	2	1	4	3	2	1	2	3	0	#NULL!	1	0	0	0	0	1	0	0.2	0	1	0	0.333333	0	1	1	0.666667	0	1	0	0	0.25	1	1	1	1	0	1	0	1	0	1	0	0	0	1	1	0	0	0.428571
4	2	1	1	4	2	1	2	2	0	#NULL!	0	0	1	1	0	0	0	0.4	1	0	0	0.333333	1	1	0	0.666667	1	1	1	1	1	1	1	1	0	1	1	1	1	0	0	0	0	1	1	0	1	0	0.5
3	2	1	1	4	2	1	1	3	0	#NULL!	1	0	0	0	0	1	0	0.2	0	0	0	0	0	1	1	0.666667	0	1	0	1	0.5	0	1	0.5	0	1	1	0	0	1	1	0	0	0	1	0	0	0	0.357143
3	2	2	4	4	2	1	1	1	0	#NULL!	0	0	0	0	1	1	0	0.4	0	0	0	0	0	1	0	0.333333	1	0	0	1	0.5	1	0	0.5	1	0	1	1	1	0	0	0	1	0	1	1	0	1	0.571429
3	2	1	1	4	2	1	2	3	0	#NULL!	0	0	0	0	0	1	0	0.2	0	0	0	0	0	1	1	0.666667	1	1	0	1	0.75	0	0	0	0	1	1	1	1	1	0	0	0	0	0	0	0	0	0.357143
2	1	2	2	3	2	1	1	2	0	#NULL!	0	0	1	0	0	0	0	0.2	1	0	0	0.333333	0	1	1	0.666667	1	1	1	1	1	1	1	1	1	1	1	0	0	1	0	0	0	0	0	1	0	1	0.428571
2	2	1	2	3	2	1	1	1	0	#NULL!	0	1	0	0	1	1	1	0.6	1	1	1	1	0	1	0	0.333333	1	1	1	0	0.75	0	1	0.5	1	0	1	1	1	0	1	0	0	1	1	0	1	0	0.571429
2	2	1	4	3	2	1	2	3	0	#NULL!	1	0	0	1	1	1	0	0.6	1	0	0	0.333333	0	0	1	0.333333	0	0	0	0	0	1	1	1	0	1	0	0	0	1	0	0	0	0	0	0	0	0	0.142857
2	2	2	1	4	2	1	2	3	0	#NULL!	1	1	1	1	0	0	0	0.4	1	1	0	0.666667	0	1	1	0.666667	1	1	1	0	0.75	1	1	1	1	1	0	0	1	1	1	1	0	0	0	0	1	1	0.571429
3	2	1	4	4	2	1	1	3	0	#NULL!	0	1	1	0	0	1	0	0.4	0	0	0	0	0	0	1	0.333333	0	1	0	1	0.5	0	0	0	1	1	1	1	1	1	0	0	0	1	0	0	0	0	0.5
4	2	1	1	4	2	1	2	3	0	#NULL!	0	0	0	0	0	1	0	0.2	0	0	0	0	0	0	1	0.333333	1	1	1	1	1	1	1	1	0	1	1	0	1	1	1	1	0	0	1	0	1	0	0.571429
4	2	4	4	4	2	1	1	3	0	#NULL!	0	0	0	1	0	0	0	0.2	0	0	0	0	0	0	0	0	0	0	1	1	0.5	1	1	1	1	0	1	0	1	1	0	0	1	0	1	0	0	0	0.428571
3	2	1	1	4	2	1	2	3	0	#NULL!	1	1	1	1	0	0	0	0.4	0	0	0	0	1	0	1	0.666667	0	1	1	0	0.5	1	0	0.5	1	0	0	1	0	1	1	0	0	1	0	0	0	1	0.428571
3	2	1	4	4	2	1	2	3	0	#NULL!	0	0	1	1	1	0	0	0.6	1	0	0	0.333333	0	1	1	0.666667	0	1	0	0	0.25	1	1	1	0	1	0	0	1	1	0	0	0	0	0	0	0	0	0.214286
3	2	1	1	4	2	0	2	3	0	#NULL!	0	0	1	0	1	1	0	0.6	0	0	0	0	0	0	1	0.333333	1	0	0	1	0.5	0	1	0.5	1	1	1	1	0	1	1	0	0	0	0	0	1	1	0.571429
3	2	3	2	3	2	1	2	3	0	#NULL!	0	1	1	0	0	1	0	0.4	1	0	0	0.333333	0	1	1	0.666667	0	1	1	0	0.5	1	1	1	1	0	1	1	1	1	0	1	1	1	1	0	1	0	0.714286
3	2	1	2	3	2	1	2	3	0	#NULL!	0	0	1	0	1	0	0	0.4	1	1	0	0.666667	1	0	1	0.666667	0	1	0	0	0.25	1	0	0.5	0	0	0	0	1	0	1	0	0	0	1	1	0	0	0.285714
3	2	1	4	4	2	1	1	1	0	#NULL!	0	0	0	0	1	0	0	0.2	0	0	0	0	0	1	0	0.333333	0	1	1	0	0.5	1	1	1	1	0	1	0	1	1	0	1	0	1	1	0	0	0	0.5
3	2	1	1	4	2	1	2	2	1	#NULL!	0	1	1	0	1	0	0	0.4	0	0	0	0	0	1	1	0.666667	0	1	1	1	0.75	0	1	0.5	1	1	0	1	0	0	1	1	1	0	1	0	0	0	0.5
2	1	2	2	3	2	1	1	3	0	#NULL!	0	0	0	0	0	1	0	0.2	1	0	0	0.333333	0	1	1	0.666667	0	1	0	0	0.25	1	0	0.5	1	1	1	0	1	1	0	0	1	0	1	0	0	0	0.5
4	1	1	1	4	1	1	1	1	0	#NULL!	0	1	1	0	1	0	0	0.4	0	0	1	0.333333	0	0	0	0	0	1	0	1	0.5	1	1	1	0	0	1	0	0	0	1	0	0	0	1	1	1	0	0.357143
3	2	1	4	4	2	1	2	1	0	#NULL!	0	1	1	0	1	1	0	0.6	1	0	0	0.333333	0	1	1	0.666667	1	0	1	0	0.5	0	1	0.5	1	1	1	1	1	1	0	0	1	0	1	0	1	0	0.642857
3	2	1	1	4	2	1	1	3	0	#NULL!	1	0	0	0	0	0	0	0	0	0	0	0	0	0	1	0.333333	1	1	0	1	0.75	1	0	0.5	1	1	1	1	0	0	0	0	0	0	0	1	0	0	0.357143
2	1	4	2	3	2	1	2	3	0	#NULL!	0	0	1	1	1	1	1	1	1	1	1	1	0	1	0	0.333333	1	1	1	0	0.75	1	1	1	1	1	0	1	1	1	1	1	0	1	1	0	1	1	0.785714
2	1	1	4	3	2	1	2	3	0	#NULL!	1	0	0	0	1	0	1	0.4	0	0	1	0.333333	0	1	1	0.666667	1	1	1	0	0.75	1	1	1	1	1	1	1	0	1	0	0	0	1	1	1	1	1	0.714286
2	2	1	4	3	2	2	2	3	1	#NULL!	0	0	0	0	0	0	0	0	0	0	0	0	0	0	0	0	0	0	1	1	0.5	0	1	0.5	0	1	0	0	1	0	1	0	0	0	0	0	0	0	0.214286
4	2	1	1	4	2	1	2	2	0	#NULL!	1	0	1	1	0	1	1	0.8	1	0	1	0.666667	0	1	1	0.666667	1	0	1	0	0.5	1	1	1	1	0	0	1	0	1	1	1	1	0	1	1	1	1	0.714286
4	2	1	4	4	2	1	2	3	0	#NULL!	1	0	1	1	0	1	1	0.8	1	0	0	0.333333	1	1	0	0.666667	1	0	1	1	0.75	0	1	0.5	1	0	0	1	1	1	0	1	0	0	1	0	1	1	0.571429
5	2	3	1	4	2	1	1	3	0	#NULL!	1	0	1	1	1	1	1	1	1	0	0	0.333333	1	1	1	1	0	0	0	1	0.25	1	0	0.5	1	1	0	1	1	1	0	1	0	0	1	0	1	1	0.642857
4	2	1	4	4	2	1	2	3	0	#NULL!	1	0	1	1	1	1	1	1	1	1	0	0.666667	0	1	0	0.333333	0	0	0	1	0.25	0	1	0.5	0	0	0	1	0	1	0	1	0	1	1	0	1	1	0.5
3	2	2	4	4	2	1	1	1	0	#NULL!	0	0	0	0	1	1	0	0.4	0	0	0	0	0	1	0	0.333333	1	0	0	1	0.5	1	0	0.5	1	0	1	1	1	0	0	0	1	0	1	1	0	1	0.571429
3	2	1	1	4	2	1	2	3	0	#NULL!	0	0	0	0	0	1	0	0.2	0	0	0	0	0	1	1	0.666667	1	1	0	1	0.75	0	0	0	0	1	1	1	1	1	0	0	0	0	0	0	0	0	0.357143
2	1	2	2	3	2	1	1	2	0	#NULL!	0	0	1	0	0	0	0	0.2	1	0	0	0.333333	0	1	1	0.666667	1	1	1	1	1	1	1	1	1	1	1	0	0	1	0	0	0	0	0	1	0	1	0.428571
2	2	1	2	3	2	1	1	1	0	#NULL!	0	1	0	0	1	1	1	0.6	1	1	1	1	0	1	0	0.333333	1	1	1	0	0.75	0	1	0.5	1	0	1	1	1	0	1	0	0	1	1	0	1	0	0.571429
2	2	1	4	3	2	1	2	3	0	#NULL!	1	0	0	1	1	1	0	0.6	1	0	0	0.333333	0	0	1	0.333333	0	0	0	0	0	1	1	1	0	1	0	0	0	1	0	0	0	0	0	0	0	0	0.142857
2	2	2	1	4	2	1	2	3	0	#NULL!	1	1	1	1	0	0	0	0.4	1	1	0	0.666667	0	1	1	0.666667	1	1	1	0	0.75	1	1	1	1	1	0	0	1	1	1	1	0	0	0	0	1	1	0.571429
3	2	1	4	4	2	1	1	3	0	#NULL!	0	1	1	0	0	1	0	0.4	0	0	0	0	0	0	1	0.333333	0	1	0	1	0.5	0	0	0	1	1	1	1	1	1	0	0	0	1	0	0	0	0	0.5
4	2	1	1	4	2	1	2	3	0	#NULL!	0	0	0	0	0	1	0	0.2	0	0	0	0	0	0	1	0.333333	1	1	1	1	1	1	1	1	0	1	1	0	1	1	1	1	0	0	1	0	1	0	0.571429
4	2	4	4	4	2	1	1	3	0	#NULL!	0	0	0	1	0	0	0	0.2	0	0	0	0	0	0	0	0	0	0	1	1	0.5	1	1	1	1	0	1	0	1	1	0	0	1	0	1	0	0	0	0.428571
3	2	1	1	4	2	1	2	3	0	#NULL!	1	1	1	1	0	0	0	0.4	0	0	0	0	1	0	1	0.666667	0	1	1	0	0.5	1	0	0.5	1	0	0	1	0	1	1	0	0	1	0	0	0	1	0.428571
3	2	1	4	4	2	1	2	3	0	#NULL!	0	0	1	1	1	0	0	0.6	1	0	0	0.333333	0	1	1	0.666667	0	1	0	0	0.25	1	1	1	0	1	0	0	1	1	0	0	0	0	0	0	0	0	0.214286
3	2	1	1	4	2	0	2	3	0	#NULL!	0	0	1	0	1	1	0	0.6	0	0	0	0	0	0	1	0.333333	1	0	0	1	0.5	0	1	0.5	1	1	1	1	0	1	1	0	0	0	0	0	1	1	0.571429
3	2	3	2	3	2	1	2	3	0	#NULL!	0	1	1	0	0	1	0	0.4	1	0	0	0.333333	0	1	1	0.666667	0	1	1	0	0.5	1	1	1	1	0	1	1	1	1	0	1	1	1	1	0	1	0	0.714286
3	2	1	2	3	2	1	2	3	0	#NULL!	0	0	1	0	1	0	0	0.4	1	1	0	0.666667	1	0	1	0.666667	0	1	0	0	0.25	1	0	0.5	0	0	0	0	1	0	1	0	0	0	1	1	0	0	0.285714
3	2	1	4	4	2	1	1	1	0	#NULL!	0	0	0	0	1	0	0	0.2	0	0	0	0	0	1	0	0.333333	0	1	1	0	0.5	1	1	1	1	0	1	0	1	1	0	1	0	1	1	0	0	0	0.5
3	2	1	1	4	2	1	2	2	1	#NULL!	0	1	1	0	1	0	0	0.4	0	0	0	0	0	1	1	0.666667	0	1	1	1	0.75	0	1	0.5	1	1	0	1	0	0	1	1	1	0	1	0	0	0	0.5
2	1	2	2	3	2	1	1	3	0	#NULL!	0	0	0	0	0	1	0	0.2	1	0	0	0.333333	0	1	1	0.666667	0	1	0	0	0.25	1	0	0.5	1	1	1	0	1	1	0	0	1	0	1	0	0	0	0.5
4	1	1	1	4	1	1	1	1	0	#NULL!	0	1	1	0	1	0	0	0.4	0	0	1	0.333333	0	0	0	0	0	1	0	1	0.5	1	1	1	0	0	1	0	0	0	1	0	0	0	1	1	1	0	0.357143
3	2	1	4	4	2	1	2	1	0	#NULL!	0	1	1	0	1	1	0	0.6	1	0	0	0.333333	0	1	1	0.666667	1	0	1	0	0.5	0	1	0.5	1	1	1	1	1	1	0	0	1	0	1	0	1	0	0.642857
3	2	1	1	4	2	1	1	3	0	#NULL!	1	0	0	0	0	0	0	0	0	0	0	0	0	0	1	0.333333	1	1	0	1	0.75	1	0	0.5	1	1	1	1	0	0	0	0	0	0	0	1	0	0	0.357143
2	1	4	2	3	2	1	2	3	0	#NULL!	0	0	1	1	1	1	1	1	1	1	1	1	0	1	0	0.333333	1	1	1	0	0.75	1	1	1	1	1	0	1	1	1	1	1	0	1	1	0	1	1	0.785714
2	1	1	4	3	2	1	2	3	0	#NULL!	1	0	0	0	1	0	1	0.4	0	0	1	0.333333	0	1	1	0.666667	1	1	1	0	0.75	1	1	1	1	1	1	1	0	1	0	0	0	1	1	1	1	1	0.714286
2	2	1	4	3	2	2	2	3	1	#NULL!	0	0	0	0	0	0	0	0	0	0	0	0	0	0	0	0	0	0	1	1	0.5	0	1	0.5	0	1	0	0	1	0	1	0	0	0	0	0	0	0	0.214286
4	2	1	1	4	2	1	2	2	0	#NULL!	1	0	1	1	0	1	1	0.8	1	0	1	0.666667	0	1	1	0.666667	1	0	1	0	0.5	1	1	1	1	0	0	1	0	1	1	1	1	0	1	1	1	1	0.714286
4	2	1	4	4	2	1	2	3	0	#NULL!	1	0	1	1	0	1	1	0.8	1	0	0	0.333333	1	1	0	0.666667	1	0	1	1	0.75	0	1	0.5	1	0	0	1	1	1	0	1	0	0	1	0	1	1	0.571429
5	2	3	1	4	2	1	1	3	0	#NULL!	1	0	1	1	1	1	1	1	1	0	0	0.333333	1	1	1	1	0	0	0	1	0.25	1	0	0.5	1	1	0	1	1	1	0	1	0	0	1	0	1	1	0.642857
4	2	1	4	4	2	1	2	3	0	#NULL!	1	0	1	1	1	1	1	1	1	1	0	0.666667	0	1	0	0.333333	0	0	0	1	0.25	0	1	0.5	0	0	0	1	0	1	0	1	0	1	1	0	1	1	0.5
3	2	2	4	4	2	1	1	1	0	#NULL!	0	0	0	0	1	1	0	0.4	0	0	0	0	0	1	0	0.333333	1	0	0	1	0.5	1	0	0.5	1	0	1	1	1	0	0	0	1	0	1	1	0	1	0.571429
3	2	1	1	4	2	1	2	3	0	#NULL!	0	0	0	0	0	1	0	0.2	0	0	0	0	0	1	1	0.666667	1	1	0	1	0.75	0	0	0	0	1	1	1	1	1	0	0	0	0	0	0	0	0	0.357143
2	1	2	2	3	2	1	1	2	0	#NULL!	0	0	1	0	0	0	0	0.2	1	0	0	0.333333	0	1	1	0.666667	1	1	1	1	1	1	1	1	1	1	1	0	0	1	0	0	0	0	0	1	0	1	0.428571
2	2	1	2	3	2	1	1	1	0	#NULL!	0	1	0	0	1	1	1	0.6	1	1	1	1	0	1	0	0.333333	1	1	1	0	0.75	0	1	0.5	1	0	1	1	1	0	1	0	0	1	1	0	1	0	0.571429
2	2	1	4	3	2	1	2	3	0	#NULL!	1	0	0	1	1	1	0	0.6	1	0	0	0.333333	0	0	1	0.333333	0	0	0	0	0	1	1	1	0	1	0	0	0	1	0	0	0	0	0	0	0	0	0.142857
2	2	2	1	4	2	1	2	3	0	#NULL!	1	1	1	1	0	0	0	0.4	1	1	0	0.666667	0	1	1	0.666667	1	1	1	0	0.75	1	1	1	1	1	0	0	1	1	1	1	0	0	0	0	1	1	0.571429
3	2	1	4	4	2	1	1	3	0	#NULL!	0	1	1	0	0	1	0	0.4	0	0	0	0	0	0	1	0.333333	0	1	0	1	0.5	0	0	0	1	1	1	1	1	1	0	0	0	1	0	0	0	0	0.5
4	2	1	1	4	2	1	2	3	0	#NULL!	0	0	0	0	0	1	0	0.2	0	0	0	0	0	0	1	0.333333	1	1	1	1	1	1	1	1	0	1	1	0	1	1	1	1	0	0	1	0	1	0	0.571429
4	2	4	4	4	2	1	1	3	0	#NULL!	0	0	0	1	0	0	0	0.2	0	0	0	0	0	0	0	0	0	0	1	1	0.5	1	1	1	1	0	1	0	1	1	0	0	1	0	1	0	0	0	0.428571
3	2	1	1	4	2	1	2	3	0	#NULL!	1	1	1	1	0	0	0	0.4	0	0	0	0	1	0	1	0.666667	0	1	1	0	0.5	1	0	0.5	1	0	0	1	0	1	1	0	0	1	0	0	0	1	0.428571
3	2	1	4	4	2	1	2	3	0	#NULL!	0	0	1	1	1	0	0	0.6	1	0	0	0.333333	0	1	1	0.666667	0	1	0	0	0.25	1	1	1	0	1	0	0	1	1	0	0	0	0	0	0	0	0	0.214286
3	2	1	1	4	2	0	2	3	0	#NULL!	0	0	1	0	1	1	0	0.6	0	0	0	0	0	0	1	0.333333	1	0	0	1	0.5	0	1	0.5	1	1	1	1	0	1	1	0	0	0	0	0	1	1	0.571429
3	2	3	2	3	2	1	2	3	0	#NULL!	0	1	1	0	0	1	0	0.4	1	0	0	0.333333	0	1	1	0.666667	0	1	1	0	0.5	1	1	1	1	0	1	1	1	1	0	1	1	1	1	0	1	0	0.714286
3	2	1	2	3	2	1	2	3	0	#NULL!	0	0	1	0	1	0	0	0.4	1	1	0	0.666667	1	0	1	0.666667	0	1	0	0	0.25	1	0	0.5	0	0	0	0	1	0	1	0	0	0	1	1	0	0	0.285714
3	2	1	4	4	2	1	1	1	0	#NULL!	0	0	0	0	1	0	0	0.2	0	0	0	0	0	1	0	0.333333	0	1	1	0	0.5	1	1	1	1	0	1	0	1	1	0	1	0	1	1	0	0	0	0.5
3	2	1	1	4	2	1	2	2	1	#NULL!	0	1	1	0	1	0	0	0.4	0	0	0	0	0	1	1	0.666667	0	1	1	1	0.75	0	1	0.5	1	1	0	1	0	0	1	1	1	0	1	0	0	0	0.5
2	1	2	2	3	2	1	1	3	0	#NULL!	0	0	0	0	0	1	0	0.2	1	0	0	0.333333	0	1	1	0.666667	0	1	0	0	0.25	1	0	0.5	1	1	1	0	1	1	0	0	1	0	1	0	0	0	0.5
4	1	1	1	4	1	1	1	1	0	#NULL!	0	1	1	0	1	0	0	0.4	0	0	1	0.333333	0	0	0	0	0	1	0	1	0.5	1	1	1	0	0	1	0	0	0	1	0	0	0	1	1	1	0	0.357143
3	2	1	4	4	2	1	2	1	0	#NULL!	0	1	1	0	1	1	0	0.6	1	0	0	0.333333	0	1	1	0.666667	1	0	1	0	0.5	0	1	0.5	1	1	1	1	1	1	0	0	1	0	1	0	1	0	0.642857
3	2	1	1	4	2	1	1	3	0	#NULL!	1	0	0	0	0	0	0	0	0	0	0	0	0	0	1	0.333333	1	1	0	1	0.75	1	0	0.5	1	1	1	1	0	0	0	0	0	0	0	1	0	0	0.357143
2	1	4	2	3	2	1	2	3	0	#NULL!	0	0	1	1	1	1	1	1	1	1	1	1	0	1	0	0.333333	1	1	1	0	0.75	1	1	1	1	1	0	1	1	1	1	1	0	1	1	0	1	1	0.785714
2	1	1	4	3	2	1	2	3	0	#NULL!	1	0	0	0	1	0	1	0.4	0	0	1	0.333333	0	1	1	0.666667	1	1	1	0	0.75	1	1	1	1	1	1	1	0	1	0	0	0	1	1	1	1	1	0.714286
2	2	1	4	3	2	2	2	3	1	#NULL!	0	0	0	0	0	0	0	0	0	0	0	0	0	0	0	0	0	0	1	1	0.5	0	1	0.5	0	1	0	0	1	0	1	0	0	0	0	0	0	0	0.214286
4	2	1	1	4	2	1	2	2	0	#NULL!	1	0	1	1	0	1	1	0.8	1	0	1	0.666667	0	1	1	0.666667	1	0	1	0	0.5	1	1	1	1	0	0	1	0	1	1	1	1	0	1	1	1	1	0.714286
4	2	1	4	4	2	1	2	3	0	#NULL!	1	0	1	1	0	1	1	0.8	1	0	0	0.333333	1	1	0	0.666667	1	0	1	1	0.75	0	1	0.5	1	0	0	1	1	1	0	1	0	0	1	0	1	1	0.571429
5	2	3	1	4	2	1	1	3	0	#NULL!	1	0	1	1	1	1	1	1	1	0	0	0.333333	1	1	1	1	0	0	0	1	0.25	1	0	0.5	1	1	0	1	1	1	0	1	0	0	1	0	1	1	0.642857
4	2	1	4	4	2	1	2	3	0	#NULL!	1	0	1	1	1	1	1	1	1	1	0	0.666667	0	1	0	0.333333	0	0	0	1	0.25	0	1	0.5	0	0	0	1	0	1	0	1	0	1	1	0	1	1	0.5
3	2	2	4	4	2	1	1	1	0	#NULL!	0	0	0	0	1	1	0	0.4	0	0	0	0	0	1	0	0.333333	1	0	0	1	0.5	1	0	0.5	1	0	1	1	1	0	0	0	1	0	1	1	0	1	0.571429
3	2	1	1	4	2	1	2	3	0	#NULL!	0	0	0	0	0	1	0	0.2	0	0	0	0	0	1	1	0.666667	1	1	0	1	0.75	0	0	0	0	1	1	1	1	1	0	0	0	0	0	0	0	0	0.357143
2	1	2	2	3	2	1	1	2	0	#NULL!	0	0	1	0	0	0	0	0.2	1	0	0	0.333333	0	1	1	0.666667	1	1	1	1	1	1	1	1	1	1	1	0	0	1	0	0	0	0	0	1	0	1	0.428571
2	2	1	2	3	2	1	1	1	0	#NULL!	0	1	0	0	1	1	1	0.6	1	1	1	1	0	1	0	0.333333	1	1	1	0	0.75	0	1	0.5	1	0	1	1	1	0	1	0	0	1	1	0	1	0	0.571429
2	2	1	4	3	2	1	2	3	0	#NULL!	1	0	0	1	1	1	0	0.6	1	0	0	0.333333	0	0	1	0.333333	0	0	0	0	0	1	1	1	0	1	0	0	0	1	0	0	0	0	0	0	0	0	0.142857
2	2	2	1	4	2	1	2	3	0	#NULL!	1	1	1	1	0	0	0	0.4	1	1	0	0.666667	0	1	1	0.666667	1	1	1	0	0.75	1	1	1	1	1	0	0	1	1	1	1	0	0	0	0	1	1	0.571429
3	2	1	4	4	2	1	1	3	0	#NULL!	0	1	1	0	0	1	0	0.4	0	0	0	0	0	0	1	0.333333	0	1	0	1	0.5	0	0	0	1	1	1	1	1	1	0	0	0	1	0	0	0	0	0.5
4	2	1	1	4	2	1	2	3	0	#NULL!	0	0	0	0	0	1	0	0.2	0	0	0	0	0	0	1	0.333333	1	1	1	1	1	1	1	1	0	1	1	0	1	1	1	1	0	0	1	0	1	0	0.571429
4	2	4	4	4	2	1	1	3	0	#NULL!	0	0	0	1	0	0	0	0.2	0	0	0	0	0	0	0	0	0	0	1	1	0.5	1	1	1	1	0	1	0	1	1	0	0	1	0	1	0	0	0	0.428571
3	2	1	1	4	2	1	2	3	0	#NULL!	1	1	1	1	0	0	0	0.4	0	0	0	0	1	0	1	0.666667	0	1	1	0	0.5	1	0	0.5	1	0	0	1	0	1	1	0	0	1	0	0	0	1	0.428571
3	2	1	4	4	2	1	2	3	0	#NULL!	0	0	1	1	1	0	0	0.6	1	0	0	0.333333	0	1	1	0.666667	0	1	0	0	0.25	1	1	1	0	1	0	0	1	1	0	0	0	0	0	0	0	0	0.214286
3	2	1	1	4	2	0	2	3	0	#NULL!	0	0	1	0	1	1	0	0.6	0	0	0	0	0	0	1	0.333333	1	0	0	1	0.5	0	1	0.5	1	1	1	1	0	1	1	0	0	0	0	0	1	1	0.571429
3	2	3	2	3	2	1	2	3	0	#NULL!	0	1	1	0	0	1	0	0.4	1	0	0	0.333333	0	1	1	0.666667	0	1	1	0	0.5	1	1	1	1	0	1	1	1	1	0	1	1	1	1	0	1	0	0.714286
3	2	1	2	3	2	1	2	3	0	#NULL!	0	0	1	0	1	0	0	0.4	1	1	0	0.666667	1	0	1	0.666667	0	1	0	0	0.25	1	0	0.5	0	0	0	0	1	0	1	0	0	0	1	1	0	0	0.285714
3	2	1	4	4	2	1	1	1	0	#NULL!	0	0	0	0	1	0	0	0.2	0	0	0	0	0	1	0	0.333333	0	1	1	0	0.5	1	1	1	1	0	1	0	1	1	0	1	0	1	1	0	0	0	0.5
3	2	1	1	4	2	1	2	2	1	#NULL!	0	1	1	0	1	0	0	0.4	0	0	0	0	0	1	1	0.666667	0	1	1	1	0.75	0	1	0.5	1	1	0	1	0	0	1	1	1	0	1	0	0	0	0.5
2	1	2	2	3	2	1	1	3	0	#NULL!	0	0	0	0	0	1	0	0.2	1	0	0	0.333333	0	1	1	0.666667	0	1	0	0	0.25	1	0	0.5	1	1	1	0	1	1	0	0	1	0	1	0	0	0	0.5
4	1	1	1	4	1	1	1	1	0	#NULL!	0	1	1	0	1	0	0	0.4	0	0	1	0.333333	0	0	0	0	0	1	0	1	0.5	1	1	1	0	0	1	0	0	0	1	0	0	0	1	1	1	0	0.357143
3	2	1	4	4	2	1	2	1	0	#NULL!	0	1	1	0	1	1	0	0.6	1	0	0	0.333333	0	1	1	0.666667	1	0	1	0	0.5	0	1	0.5	1	1	1	1	1	1	0	0	1	0	1	0	1	0	0.642857
3	2	1	1	4	2	1	1	3	0	#NULL!	1	0	0	0	0	0	0	0	0	0	0	0	0	0	1	0.333333	1	1	0	1	0.75	1	0	0.5	1	1	1	1	0	0	0	0	0	0	0	1	0	0	0.357143
2	1	4	2	3	2	1	2	3	0	#NULL!	0	0	1	1	1	1	1	1	1	1	1	1	0	1	0	0.333333	1	1	1	0	0.75	1	1	1	1	1	0	1	1	1	1	1	0	1	1	0	1	1	0.785714
2	1	1	4	3	2	1	2	3	0	#NULL!	1	0	0	0	1	0	1	0.4	0	0	1	0.333333	0	1	1	0.666667	1	1	1	0	0.75	1	1	1	1	1	1	1	0	1	0	0	0	1	1	1	1	1	0.714286
2	2	1	4	3	2	2	2	3	1	#NULL!	0	0	0	0	0	0	0	0	0	0	0	0	0	0	0	0	0	0	1	1	0.5	0	1	0.5	0	1	0	0	1	0	1	0	0	0	0	0	0	0	0.214286
4	2	1	1	4	2	1	2	2	0	#NULL!	1	0	1	1	0	1	1	0.8	1	0	1	0.666667	0	1	1	0.666667	1	0	1	0	0.5	1	1	1	1	0	0	1	0	1	1	1	1	0	1	1	1	1	0.714286
4	2	1	4	4	2	1	2	3	0	#NULL!	1	0	1	1	0	1	1	0.8	1	0	0	0.333333	1	1	0	0.666667	1	0	1	1	0.75	0	1	0.5	1	0	0	1	1	1	0	1	0	0	1	0	1	1	0.571429
5	2	3	1	4	2	1	1	3	0	#NULL!	1	0	1	1	1	1	1	1	1	0	0	0.333333	1	1	1	1	0	0	0	1	0.25	1	0	0.5	1	1	0	1	1	1	0	1	0	0	1	0	1	1	0.642857
4	2	1	4	4	2	1	2	3	0	#NULL!	1	0	1	1	1	1	1	1	1	1	0	0.666667	0	1	0	0.333333	0	0	0	1	0.25	0	1	0.5	0	0	0	1	0	1	0	1	0	1	1	0	1	1	0.5
[truncated: 55 more columns]
